# Supplementary material for: Polyphenolic Compounds from Lespedeza bicolor Protect Neuronal Cells from Oxidative Stress
Source: Antioxidants (Basel). 2022 Apr 3;11(4):709. doi: 10.3390/antiox11040709 (PMC9025851; doi:10.3390/antiox11040709)
Supplement: Supplementary file 1 [file antioxidants-11-00709-s001.zip]

Archive with 1 entries (1 files):
- antioxidants-1647270-supplementary.pdf
